# Supplementary material for: Gait recognition using a few gait frames
Source: PeerJ Comput Sci. 2021 Mar 1;7:e382. doi: 10.7717/peerj-cs.382 (PMC7959613; doi:10.7717/peerj-cs.382)
Supplement: Supplemental Information 1 [file peerj-cs-07-382-s001.zip]

Archive with 34 entries (27 files):
- openaccess/
- openaccess/GaitAttSet_Diff/
- openaccess/GaitAttSet_Diff/augment.py
- openaccess/GaitAttSet_Diff/config.py
- openaccess/GaitAttSet_Diff/gan.py
- openaccess/GaitAttSet_Diff/initialization.py
- openaccess/GaitAttSet_Diff/network/
- openaccess/GaitAttSet_Diff/network/model.py
- openaccess/GaitAttSet_Diff/network/net_Gait1SetNet.py
- openaccess/GaitAttSet_Diff/network/net_Gait2SetNet1.py
- openaccess/GaitAttSet_Diff/network/tripletloss.py
- openaccess/GaitAttSet_Diff/network/tripletsampler.py
- openaccess/GaitAttSet_Diff/progress.py
- openaccess/GaitAttSet_Diff/save.py
- openaccess/GaitAttSet_Diff/utils/
- openaccess/GaitAttSet_Diff/utils/data_loader.py
- openaccess/GaitAttSet_Diff/utils/data_set.py
- openaccess/GaitAttSet_Same/
- openaccess/GaitAttSet_Same/augment.py
- openaccess/GaitAttSet_Same/config.py
- openaccess/GaitAttSet_Same/gan.py
- openaccess/GaitAttSet_Same/initialization.py
- openaccess/GaitAttSet_Same/network/
- openaccess/GaitAttSet_Same/network/model.py
- openaccess/GaitAttSet_Same/network/net_Gait1SetNet.py
- openaccess/GaitAttSet_Same/network/net_Gait2SetNet1.py
- openaccess/GaitAttSet_Same/network/tripletloss.py
- openaccess/GaitAttSet_Same/network/tripletsampler.py
- openaccess/GaitAttSet_Same/process.py
- openaccess/GaitAttSet_Same/save.py
- openaccess/GaitAttSet_Same/test.py
- openaccess/GaitAttSet_Same/utils/
- openaccess/GaitAttSet_Same/utils/data_loader.py
- openaccess/GaitAttSet_Same/utils/data_set.py
