# Supplementary material for: Gait recognition using a few gait frames
Source: PeerJ Comput Sci. 2021 Mar 1;7:e382. doi: 10.7717/peerj-cs.382 (PMC7959613; doi:10.7717/peerj-cs.382)
Supplement: Supplemental Information 1 [file peerj-cs-07-382-s001.zip › openaccess/GaitAttSet_Diff/augment.py]

import os
import torchvision

from PIL import Image

ROOT_PATH = '/scratch/liyao/data/CASIA-B/silhouettes-064'
SAVE_PATH = '/scratch/liyao/data/CASIA-B/augmentation-064'
for _label in sorted(list(os.listdir(ROOT_PATH))):
    path_label = os.path.join(ROOT_PATH, _label)
    for _type in sorted(list(os.listdir(path_label))):
        path_type = os.path.join(path_label, _type)
        for _view in sorted(list(os.listdir(path_type))):
            path_img = os.path.join(path_type, _view)
            for filename in sorted(os.listdir(path_img)):
                filepath = os.path.join(path_img, filename)
                img = Image.open(filepath)
                img = torchvision.transforms.functional.hflip(img)
                os.makedirs(os.path.join(SAVE_PATH, _label, _type, _view), exist_ok=True)
                savepath = os.path.join(SAVE_PATH, _label, _type, _view, filename)
                img.save(savepath)
                print(filepath, savepath)
