# Supplementary material for: Gait recognition using a few gait frames
Source: PeerJ Comput Sci. 2021 Mar 1;7:e382. doi: 10.7717/peerj-cs.382 (PMC7959613; doi:10.7717/peerj-cs.382)
Supplement: Supplemental Information 1 [file peerj-cs-07-382-s001.zip › openaccess/GaitAttSet_Diff/gan.py]

import os
import shutil

ROOT_SRC = '/scratch/liyao/data/CASIA-B/silhouettes-064'
ROOT_SAVE = '/scratch/liyao/data/CASIA-B/GANP'
for _label in sorted(list(os.listdir(ROOT_SRC))):
    if _label == '005': continue
    path_label = os.path.join(ROOT_SRC, _label)
    for _type in sorted(list(os.listdir(path_label))):
        path_type = os.path.join(path_label, _type)
        for _view in sorted(list(os.listdir(path_type))):
            path_view = os.path.join(path_type, _view)
            LIST_FILES = sorted(os.listdir(path_view))
            for i in range(len(LIST_FILES)):          
                DIR_SAVE = os.path.join(ROOT_SAVE, _label, _type, _view)
                os.makedirs(DIR_SAVE, exist_ok=True)
                if i == len(LIST_FILES) - 1: PATH_SRC = os.path.join(path_view, LIST_FILES[0])
                else: PATH_SRC = os.path.join(path_view, LIST_FILES[i+1])
                PATH_SAVE = os.path.join(DIR_SAVE, '{}-{}-{}-{}-B.png'.format(_label, _type, _view, str(i).zfill(3)))
                shutil.copyfile(PATH_SRC, PATH_SAVE)
                print('{} -> {}'.format(PATH_SRC, PATH_SAVE))
