# Supplementary material for: Gait recognition using a few gait frames
Source: PeerJ Comput Sci. 2021 Mar 1;7:e382. doi: 10.7717/peerj-cs.382 (PMC7959613; doi:10.7717/peerj-cs.382)
Supplement: Supplemental Information 1 [file peerj-cs-07-382-s001.zip › openaccess/GaitAttSet_Diff/network/model.py]

import os
import sys
import math
import random
import itertools
import numpy as np
import os.path as osp
from datetime import datetime

import torch
import torch.nn as nn
import torch.optim as optim
import torch.autograd as autograd
import torch.utils.data as tordata

from .tripletloss import TripletLoss
from .tripletsampler import TripletSampler


class Model:
    def __init__(self, hidden_dim, lr, hard_or_full_trip, margin, num_workers, frame_num, batch_size, restore_iter, total_iter, save_iter, print_iter, 
                 save_name, model_name, data_source, is_train, img_size):
        self.model_name = model_name  
        self.save_name = save_name
        self.restore_iter = restore_iter
        self.total_iter = total_iter   
        self.save_iter = save_iter
        self.print_iter = print_iter

        self.is_train = is_train
        self.data_source = data_source
        self.num_workers = num_workers
        self.frame_num = frame_num
               
        self.batch_size = batch_size
        self.P, self.M = batch_size  
        self.lr = lr
        self.hidden_dim = hidden_dim
        self.hard_or_full_trip = hard_or_full_trip
        self.margin = margin

        # GaitSetNet    
        if self.model_name == 'GaitSetNet': 
            self.sample_type = 'random' if is_train else 'all'
            from .net_GaitSetNet import GaitSetNet as SetNet
            self.encoder = SetNet(self.hidden_dim).float()
            self.encoder = nn.DataParallel(self.encoder)
            self.encoder.cuda()
        # GaitAttentionNet      
        elif self.model_name == 'GaitAttenNet': 
            self.sample_type = 'random' if is_train else 'all'
            from .net_Gait2SetNet1 import GaitASetNet as SetNet
            self.encoder = SetNet(self.hidden_dim, self.frame_num).float()
            self.encoder = nn.DataParallel(self.encoder)
            self.encoder.cuda()
 
        self.triplet_label_loss = TripletLoss(self.P * self.M, self.hard_or_full_trip, self.margin).float()
        self.triplet_label_loss = nn.DataParallel(self.triplet_label_loss)
        self.triplet_label_loss.cuda()

        self.loss_metric = []
        self.dist_list , self.hard_loss_metric, self.full_loss_metric, self.full_loss_num = [], [], [], []
        self.optimizer = optim.Adam([{'params': self.encoder.parameters()}], lr=self.lr)

    def save(self):
        os.makedirs(osp.join('checkpoint', self.model_name), exist_ok=True)
        torch.save(self.encoder.state_dict(), osp.join('checkpoint', self.model_name, '{}-{:0>5}-encoder.ptm'.format(self.save_name, self.restore_iter)))
        torch.save(self.optimizer.state_dict(), osp.join('checkpoint', self.model_name, '{}-optimizer.ptm'.format(self.save_name)))
                                
    def load(self, restore_iter):
        self.encoder.load_state_dict(torch.load(osp.join('checkpoint', self.model_name, '{}-{:0>5}-encoder.ptm'.format(self.save_name, restore_iter))))
        #self.optimizer.load_state_dict(torch.load(osp.join('checkpoint', self.model_name, '{}-optimizer.ptm'.format(self.save_name))))

    def ts2var(self, x):
        return autograd.Variable(x).cuda()

    def np2var(self, x):
        return self.ts2var(torch.from_numpy(x))
            
    def collate_fn(self, batch):
        batch_size = len(batch)
        feature_num = len(batch[0][0])
        seqs = [batch[i][0] for i in range(batch_size)]
        frame_sets = [batch[i][1] for i in range(batch_size)]
        seqs_view = [batch[i][2] for i in range(batch_size)]
        seqs_type = [batch[i][3] for i in range(batch_size)]
        seqs_label = [batch[i][4] for i in range(batch_size)]
        batch = [seqs, seqs_view, seqs_type, seqs_label, None]

        def select_frame(index):
            sample = seqs[index]
            frame_set = frame_sets[index]
            if self.sample_type == 'random':
                frame_id_half = random.choices(frame_set[:int(len(frame_set)/2)], k=self.frame_num)
                frame_id_list = np.append(frame_id_half, np.add(int(len(frame_set)/2), frame_id_half))
                _ = [feature.loc[frame_id_list].values for feature in sample]
            else:
                _ = [feature.values for feature in sample]
            return _

        seqs = list(map(select_frame, range(len(seqs))))

        if self.sample_type == 'random': 
            seqs = [np.asarray([seqs[i][j] for i in range(batch_size)]) for j in range(feature_num)]
        else:
            gpu_num = min(torch.cuda.device_count(), batch_size)
            batch_per_gpu = math.ceil(batch_size / gpu_num)
            batch_frames = [[len(frame_sets[i]) for i in range(batch_per_gpu * _, batch_per_gpu * (_ + 1)) if i < batch_size] for _ in range(gpu_num)]
            if len(batch_frames[-1]) != batch_per_gpu:
                for _ in range(batch_per_gpu - len(batch_frames[-1])): batch_frames[-1].append(0)
            max_sum_frame = np.max([np.sum(batch_frames[_]) for _ in range(gpu_num)])
            seqs = [[np.concatenate([seqs[i][j] for i in range(batch_per_gpu * _, batch_per_gpu * (_ + 1)) if i < batch_size], 0) for _ in range(gpu_num)] for j in range(feature_num)]
            seqs = [np.asarray([np.pad(seqs[j][_], ((0, max_sum_frame - seqs[j][_].shape[0]), (0, 0), (0, 0)), 'constant', constant_values=0) for _ in range(gpu_num)]) for j in range(feature_num)]
            batch[4] = np.asarray(batch_frames)

        batch[0] = seqs
        return batch

    def fit(self):
        assert(self.is_train)
        self.encoder.train()

        if self.restore_iter != 0: self.load(self.restore_iter)
        for param_group in self.optimizer.param_groups: param_group['lr'] = self.lr

        train_label_set = sorted(list(self.data_source.seqs_label_set))
        triplet_sampler = TripletSampler(self.data_source, self.batch_size)
        train_loader = tordata.DataLoader(dataset=self.data_source, batch_sampler=triplet_sampler, collate_fn=self.collate_fn, num_workers=self.num_workers)

        _time = datetime.now()
        for batch in train_loader:
            self.restore_iter += 1
            self.optimizer.zero_grad()

            seqs, seqs_view, seqs_type, seqs_label, batch_frame = batch[0], batch[1], batch[2], batch[3], batch[4]          
            for i in range(len(seqs)): seqs[i] = self.np2var(seqs[i]).float()
            if batch_frame is not None: batch_frame = self.np2var(batch_frame).int()
            feature, _ = self.encoder(*seqs, self.is_train, batch_frame)
            target_label = [train_label_set.index(l) for l in seqs_label]
            target_label = self.np2var(np.array(target_label)).long()
            triplet_feature = feature.permute(1, 0, 2).contiguous()
            triplet_label = target_label.unsqueeze(0).repeat(triplet_feature.size(0), 1)
            full_loss_metric, hard_loss_metric, mean_dist, full_loss_num = self.triplet_label_loss(triplet_feature, triplet_label)
            if self.hard_or_full_trip == 'hard': loss = hard_loss_metric.mean()
            elif self.hard_or_full_trip == 'full': loss = full_loss_metric.mean()
            self.loss_metric.append(loss.mean().data.cpu().numpy())         
            self.hard_loss_metric.append(hard_loss_metric.mean().data.cpu().numpy())
            self.full_loss_metric.append(full_loss_metric.mean().data.cpu().numpy())
            self.full_loss_num.append(full_loss_num.mean().data.cpu().numpy())
            self.dist_list.append(mean_dist.mean().data.cpu().numpy())
                
            if loss > 1e-9:
                loss.backward()
                self.optimizer.step()

            if self.restore_iter % self.print_iter == 0:
                print('     iter-{}:'.format(self.restore_iter), end='')
                print(', loss={0:.8f}'.format(np.mean(self.loss_metric)), end='')
                print(', hard_loss_metric={0:.8f}'.format(np.mean(self.hard_loss_metric)), end='')
                print(', full_loss_metric={0:.8f}'.format(np.mean(self.full_loss_metric)), end='')
                print(', full_loss_num={0:.8f}'.format(np.mean(self.full_loss_num)), end='')
                print(', mean_dist={0:.8f}'.format(np.mean(self.dist_list)), end='')
                print(', lr={0:.8f}'.format(self.lr), end='\n')
                sys.stdout.flush()
                self.loss_metric = []
                self.dist_list , self.hard_loss_metric, self.full_loss_metric, self.full_loss_num = [], [], [], []

            if self.restore_iter % self.save_iter == 0: 
                self.save()
                print('-----@ {} total training cost={}'.format(datetime.now(), (datetime.now()-_time)), end='\n')
                                 
            if self.restore_iter == self.total_iter:
                break

    def transform(self, batch_size=1):
        assert(not self.is_train)
        #self.sample_type = 'random'
        self.encoder.eval()
        data_loader = tordata.DataLoader(dataset=self.data_source, batch_size=batch_size, sampler=tordata.sampler.SequentialSampler(self.data_source), collate_fn=self.collate_fn, num_workers=self.num_workers)

        list_feature = list()
        list_view, list_type, list_label = list(), list(), list()
        for i, x in enumerate(data_loader):
            seq, seq_view, seq_type, seq_label, batch_frame = x
            for j in range(len(seq)): seq[j] = self.np2var(seq[j]).float()
            if batch_frame is not None: batch_frame = self.np2var(batch_frame).int()
            feature, _ = self.encoder(*seq, self.is_train, batch_frame)
            n, num_bin, _ = feature.size()
            list_feature.append(feature.view(n, -1).data.cpu().numpy())
            list_view += seq_view
            list_type += seq_type
            list_label += seq_label
        return np.concatenate(list_feature, 0), list_view, list_type, list_label
