# Supplementary material for: Gait recognition using a few gait frames
Source: PeerJ Comput Sci. 2021 Mar 1;7:e382. doi: 10.7717/peerj-cs.382 (PMC7959613; doi:10.7717/peerj-cs.382)
Supplement: Supplemental Information 1 [file peerj-cs-07-382-s001.zip › openaccess/GaitAttSet_Diff/network/net_Gait1SetNet.py]

import torch
import torch.nn as nn
import torch.nn.functional as F
import numpy as np


# SetBlock
class SetBlock(nn.Module):
    def __init__(self, in_channels, out_channels, kernel_size, pooling=False, **kwargs):
        super(SetBlock, self).__init__()
        self.pooling = pooling
        self.conv = nn.Conv2d(in_channels, out_channels, kernel_size, bias=False, **kwargs)
        if pooling: self.pool2d = nn.MaxPool2d(2)
    def forward(self, x):
        n, s, c, h, w = x.size()
        x = F.leaky_relu(self.conv(x.contiguous().view(-1,c,h,w)), inplace=True)
        if self.pooling: x = self.pool2d(x)
        _, c, h, w = x.size()
        return x.view(n, s, c, h ,w)


# PipeBlock
class PipeBlock(nn.Module):
    def __init__(self, in_channels, out_channels, kernel_size, pooling=False, **kwargs):
        super(PipeBlock, self).__init__()
        self.pooling = pooling
        self.conv = nn.Conv2d(in_channels, out_channels, kernel_size, bias=False, **kwargs)
        if pooling: self.pool2d = nn.MaxPool2d(2)
    def forward(self, x):
        x = self.conv(x)
        x = F.leaky_relu(x, inplace=True)
        if self.pooling: x = self.pool2d(x)
        return x


class GaitASetNet(nn.Module):
    def __init__(self, hidden_dim):
        super(GaitASetNet, self).__init__()
        self.hidden_dim = hidden_dim

        _set_in_channels = 1
        _set_channels = [32, 64, 128]
        _gl_in_channels = 32
        _gl_channels = [64, 128]
        self.set_layer11 = SetBlock(_set_in_channels, _set_channels[0], 3, padding=1)
        self.set_layer12 = SetBlock(_set_channels[0], _set_channels[0], 3, True , padding=1)
        self.gl_layer11 = PipeBlock(_gl_in_channels, _gl_channels[0], 3, padding=1)
        self.gl_layer12 = PipeBlock(_gl_channels[0], _gl_channels[0], 3, True , padding=1)
        self.set_layer13 = SetBlock(_set_channels[0], _set_channels[1], 3, padding=1)
        self.set_layer14 = SetBlock(_set_channels[1], _set_channels[1], 3, True, padding=1)
        self.gl_layer13 = PipeBlock(_gl_channels[0], _gl_channels[1], 3, padding=1)
        self.gl_layer14 = PipeBlock(_gl_channels[1], _gl_channels[1], 3, True, padding=1)
        self.set_layer15 = SetBlock(_set_channels[1], _set_channels[2], 3, padding=1)
        self.set_layer16 = SetBlock(_set_channels[2], _set_channels[2], 3, True, padding=1)
        # Concat
        self.bin_num = [1, 2, 4, 8]
        self.fc_bin = nn.ParameterList([nn.Parameter(nn.init.xavier_uniform_(torch.zeros(sum(self.bin_num) * 2, 128, hidden_dim)))])
                                   
        for m in self.modules():
            if isinstance(m, (nn.Conv2d, nn.Conv1d)):
                nn.init.xavier_uniform_(m.weight.data)
            elif isinstance(m, nn.Linear):
                nn.init.xavier_uniform_(m.weight.data)
                nn.init.constant_(m.bias.data, 0.0)
            elif isinstance(m, (nn.BatchNorm2d, nn.BatchNorm1d)):
                nn.init.normal_(m.weight.data, 1.0, 0.02)
                nn.init.constant_(m.bias.data, 0.0)

    def forward(self, silho, batch_frame=None):
        # n: batch_size, s: frame_num, k: keypoints_num, c: channel
        if batch_frame is not None:
            batch_frame = batch_frame[0].data.cpu().numpy().tolist()
            _ = len(batch_frame)
            for i in range(len(batch_frame)):
                if batch_frame[-(i + 1)] != 0: break
                else: _ -= 1
            batch_frame = batch_frame[:_]
            frame_sum = np.sum(batch_frame)
            if frame_sum < silho.size(1): silho = silho[:, :frame_sum, :, :]
            self.batch_frame = [0] + np.cumsum(batch_frame).tolist()
        n = silho.size(0)
        x = silho.unsqueeze(2)
        x1, x2 = torch.chunk(x, 2, dim=1)
        del silho, x, x2

        x1 = self.set_layer12(self.set_layer11(x1))
        gl1 = self.gl_layer12(self.gl_layer11(torch.max(x1, 1)[0]))
        x1 = self.set_layer14(self.set_layer13(x1))
        gl1 = self.gl_layer14(self.gl_layer13(gl1 + torch.max(x1, 1)[0]))
        x1 = self.set_layer16(self.set_layer15(x1))
        x1 = torch.max(x1, 1)[0]
        gl1 = gl1 + x1

        feature = list()       
        n, c, h, w = gl1.size()
        for num_bin in self.bin_num:
            z = x1.view(n, c, num_bin, -1)
            z = z.mean(3) + z.max(3)[0]
            feature.append(z)
            z = gl1.view(n, c, num_bin, -1)
            z = z.mean(3) + z.max(3)[0]
            feature.append(z)
        feature = torch.cat(feature, 2).permute(2, 0, 1).contiguous()
        feature = feature.matmul(self.fc_bin[0])
        feature = feature.permute(1, 0, 2).contiguous()

        return feature, None
