# Supplementary material for: Gait recognition using a few gait frames
Source: PeerJ Comput Sci. 2021 Mar 1;7:e382. doi: 10.7717/peerj-cs.382 (PMC7959613; doi:10.7717/peerj-cs.382)
Supplement: Supplemental Information 1 [file peerj-cs-07-382-s001.zip › openaccess/GaitAttSet_Diff/network/tripletsampler.py]

import torch.utils.data as tordata
import random


class TripletSampler(tordata.sampler.Sampler):
    def __init__(self, dataset, batch_size):
        self.dataset = dataset
        self.batch_size = batch_size

    def __iter__(self):
        while (True):
            sample_indices = list()
            pid_list = random.sample(list(self.dataset.seqs_label_set), self.batch_size[0])
            for pid in pid_list:
                _index = self.dataset.index_dict.loc[pid, :].values
                _index = _index[_index > 0].flatten().tolist()
                _index = random.choices(_index, k=self.batch_size[1])
                sample_indices += _index
            yield sample_indices

    def __len__(self):
        return self.dataset.data_size
