# Supplementary material for: Gait recognition using a few gait frames
Source: PeerJ Comput Sci. 2021 Mar 1;7:e382. doi: 10.7717/peerj-cs.382 (PMC7959613; doi:10.7717/peerj-cs.382)
Supplement: Supplemental Information 1 [file peerj-cs-07-382-s001.zip › openaccess/GaitAttSet_Diff/save.py]

import os
import shutil

ROOT_DIR = 'model/checkpoint'
BATCH_SIZE = 64

with open('{}/RECORD'.format(ROOT_DIR), 'r') as fin: 
    LIST_LINES = fin.readlines()
for line in LIST_LINES:
    if 'model_name' in line:
        LIST_INFO = line[:-1].split(':')
        frame_num = LIST_INFO[-2][1:3]
        model_iter = LIST_INFO[-1][1:]
        if 'last' in line: model_iter = 50000
        model_name = 'GaitAttenNet_{}_{}-{}-encoder.ptm'.format(frame_num, BATCH_SIZE, model_iter)
        path_src = os.path.join(ROOT_DIR, 'GaitAttenNet', model_name)
        dir_dst = os.path.join(ROOT_DIR, 'models')
        os.makedirs(dir_dst, exist_ok=True)
        path_dst = os.path.join(dir_dst, model_name)
        shutil.copyfile(path_src, path_dst)
        print('{}:\n\t{} -> {}'.format(line[:-1], path_src, path_dst))
