# Supplementary material for: Gait recognition using a few gait frames
Source: PeerJ Comput Sci. 2021 Mar 1;7:e382. doi: 10.7717/peerj-cs.382 (PMC7959613; doi:10.7717/peerj-cs.382)
Supplement: Supplemental Information 1 [file peerj-cs-07-382-s001.zip › openaccess/GaitAttSet_Diff/utils/data_loader.py]

import os
import numpy as np

from .data_set import DataSet

def load_data(cache, is_train, dataset_name, dataset_path, resolution, pid_shuffle, pid_num):
    if dataset_name == 'CASIA-B':
        seqs_dir_sil, seqs_dir_kps = list(), list()
        seqs_view, seqs_type, seqs_label = list(), list(), list()
        pid_fname = 'list/label_{}_{}_{}.npy'.format(dataset_name, pid_shuffle, pid_num)
        if not os.path.exists(pid_fname):
            # In CASIA-B, we ignore #005 in training (dirty data).
            # dataset_path[0]: path for silhouettes, dataset_path[1]: path for skeleton maps
            pid_list = [_label for _label in sorted(list(os.listdir(dataset_path[0]))) if _label != '005']
            if pid_shuffle: np.random.shuffle(pid_list)
            pid_list = [pid_list[0:pid_num], pid_list[pid_num:]]
            np.save(pid_fname, pid_list)
        pid_list = np.load(pid_fname, allow_pickle=True)
        list_ids = pid_list[0] if is_train else pid_list[1]
        for _label in list_ids:
            path_label = os.path.join(dataset_path[0], _label)
            for _type in sorted(list(os.listdir(path_label))):
                path_type = os.path.join(path_label, _type)
                for _view in sorted(list(os.listdir(path_type))):
                    _seqs_dir_sil = os.path.join(path_type, _view)
                    _seqs_dir_kps = os.path.join(dataset_path[1], _label, _type, _view)
                    seqs_sil = os.listdir(_seqs_dir_sil)
                    seqs_kps = os.listdir(_seqs_dir_kps)
                    if len(seqs_sil) > 0 and len(seqs_sil) == len(seqs_kps):
                        seqs_dir_sil.append([_seqs_dir_sil])
                        seqs_dir_kps.append([_seqs_dir_kps])
                        seqs_label.append(_label)
                        seqs_type.append(_type)
                        seqs_view.append(_view)
        data_source = DataSet(seqs_dir_sil, seqs_dir_kps, seqs_label, seqs_type, seqs_view, cache, resolution)
    return data_source
