# Supplementary material for: Gait recognition using a few gait frames
Source: PeerJ Comput Sci. 2021 Mar 1;7:e382. doi: 10.7717/peerj-cs.382 (PMC7959613; doi:10.7717/peerj-cs.382)
Supplement: Supplemental Information 1 [file peerj-cs-07-382-s001.zip › openaccess/GaitAttSet_Diff/utils/data_set.py]

import os
import cv2
import pickle
import numpy as np
import xarray as xr
import torch.utils.data as tordata


class DataSet(tordata.Dataset):
    def __init__(self, seqs_dir_sil, seqs_dir_kps, seqs_label, seqs_type, seqs_view, cache, resolution, docut_padding=True):
        self.seqs_dir_sil = seqs_dir_sil
        self.seqs_dir_kps = seqs_dir_kps
        self.seqs_label = seqs_label
        self.seqs_type = seqs_type
        self.seqs_view = seqs_view
        self.cache = cache
        self.resolution = resolution
        self.docut_padding = docut_padding
        self.data_size = len(self.seqs_label)
        self.data = [None] * self.data_size
        self.frame_set = [None] * self.data_size     

        self.seqs_label_set = set(self.seqs_label)
        self.seqs_type_set = set(self.seqs_type)
        self.seqs_view_set = set(self.seqs_view)
        _ = np.zeros((len(self.seqs_label_set), len(self.seqs_type_set), len(self.seqs_view_set))).astype('int')
        _ -= 1
        self.index_dict = xr.DataArray(
            _,
            coords={'seqs_label': sorted(list(self.seqs_label_set)), 'seqs_type': sorted(list(self.seqs_type_set)), 'seqs_view': sorted(list(self.seqs_view_set))},
            dims=['seqs_label', 'seqs_type', 'seqs_view'])
        for i in range(self.data_size):
            _seqs_label, _seqs_type, _seqs_view = self.seqs_label[i], self.seqs_type[i], self.seqs_view[i]
            self.index_dict.loc[_seqs_label, _seqs_type, _seqs_view] = i

    def __len__(self):
        return len(self.seqs_label)

    def __getitem__(self, index):
        if not self.cache:
            data = [self.__loadimg__(dirpath1, dirpath2) for (dirpath1, dirpath2) in zip(self.seqs_dir_sil[index], self.seqs_dir_kps[index])]
            frame_set = [set(feature.coords['frame'].values.tolist()) for feature in data]
            frame_set = list(set.intersection(*frame_set))
        elif self.data_sil[index] is None:
            data = [self.__loadimg__(dirpath1, dirpath2) for (dirpath1, dirpath2) in zip(self.seqs_dir_sil[index], self.seqs_dir_kps[index])]
            frame_set = [set(feature.coords['frame'].values.tolist()) for feature in data]
            frame_set = list(set.intersection(*frame_set))
            self.data[index] = data
            self.frame_set[index] = frame_set
        else:
            data = self.data[index]
            frame_set = self.frame_set[index]
        return data, frame_set, self.seqs_view[index], self.seqs_type[index], self.seqs_label[index]

    def __loadimg__(self, dirpath1, dirpath2):
        if self.docut_padding:
            self.cut_padding = int(float(self.resolution)/64*10)
            return self.img2xarray(dirpath1, dirpath2)[:, :, self.cut_padding:-self.cut_padding].astype('float32') / 255.0
        else:
            return self.img2xarray(dirpath1, dirpath2).astype('float32') / 255.0

    def img2xarray(self, dirpath1, dirpath2):
        frame_list = list()
        filenames = sorted(list(os.listdir(dirpath1)))
        for filename in filenames:
            img = cv2.imread(os.path.join(dirpath1, filename))
            img = cv2.resize(img, (self.resolution, self.resolution))
            img = np.reshape(img, [self.resolution, self.resolution, -1])[:, :, 0]
            frame_list.append(img)
        filenames = sorted(list(os.listdir(dirpath2)))
        for filename in filenames:
            img = cv2.imread(os.path.join(dirpath2, filename))
            img = cv2.resize(img, (self.resolution, self.resolution))
            img = np.reshape(img, [self.resolution, self.resolution, -1])[:, :, 0]
            frame_list.append(img)
        num_list = list(range(len(frame_list)))
        data_dict = xr.DataArray(frame_list, coords={'frame': num_list}, dims=['frame', 'img_y', 'img_x'],)
        return data_dict

    def load_all_data(self):
        for i in range(self.data_size):
            self.__getitem__(i)
