# Supplementary material for: Gait recognition using a few gait frames
Source: PeerJ Comput Sci. 2021 Mar 1;7:e382. doi: 10.7717/peerj-cs.382 (PMC7959613; doi:10.7717/peerj-cs.382)
Supplement: Supplemental Information 1 [file peerj-cs-07-382-s001.zip › openaccess/GaitAttSet_Same/process.py]

import argparse
import os
import shutil
import itertools
import numpy as np
import xarray as xr
from datetime import datetime

import torch
import torch.nn.functional as F

from config import conf as config
from initialization import initialization

num_rank = 5


# Exclude identical-speed cases
def de_diag(acc, each_speed=False):
    result = np.sum(acc - np.diag(np.diag(acc)), 1) / 10.0
    if not each_speed: result = np.mean(result)
    return result

# Compute euclidean distance
def cuda_dist(x, y):
    x = torch.from_numpy(x).cuda()
    y = torch.from_numpy(y).cuda()
    dist = torch.sum(x ** 2, 1).unsqueeze(1) + torch.sum(y ** 2, 1).unsqueeze(1).transpose(0, 1) - 2 * torch.matmul(x, y.transpose(0, 1))
    dist = torch.sqrt(F.relu(dist))
    return dist
    
def evaluation(data, config):
    dataset = config['dataset_name'].split('-')[0]
    probe_seq_dict = {'CASIA': [['nm-05', 'nm-06'], ['bg-01', 'bg-02'], ['cl-01', 'cl-02']],}
    gallery_seq_dict = {'CASIA': [['nm-01', 'nm-02', 'nm-03', 'nm-04']],}

    feature, list_view, list_type, list_label = data
    label = np.array(list_label)
    view_list = sorted(list(set(list_view)))
    view_num, sample_num = len(view_list), len(feature)
    acc = np.zeros([len(probe_seq_dict[dataset]), view_num, view_num, num_rank])
    for p, probe_seq in enumerate(probe_seq_dict[dataset]):
        for gallery_seq in gallery_seq_dict[dataset]:
            for v1, probe_view in enumerate(view_list):
                for v2, gallery_view in enumerate(view_list):
                    gseq_mask = np.isin(list_type, gallery_seq) & np.isin(list_view, [gallery_view])
                    gallery_x, gallery_y = feature[gseq_mask, :], label[gseq_mask]
                    pseq_mask = np.isin(list_type, probe_seq) & np.isin(list_view, [probe_view])
                    probe_x, probe_y = feature[pseq_mask, :], label[pseq_mask]
                    dist = cuda_dist(probe_x, gallery_x)
                    idx = dist.sort(1)[1].cpu().numpy()
                    acc[p, v1, v2, :] = np.round(np.sum(np.cumsum(np.reshape(probe_y, [-1, 1]) == gallery_y[idx[:, 0:num_rank]], 1) > 0, 0) * 100 / dist.shape[0], 2)
    return acc


for _time in range(4):
    config['model']['frame_num'] = 15 + _time * 5
    
    # Train
    print(' ==> Training %d START' % _time)
    is_train = True
    parser = argparse.ArgumentParser(description='Train')
    parser.add_argument('--cache', default=False, type=bool, help='cache: if set as TRUE all the training data will be loaded at once before the training start. Default: TRUE')
    opt = parser.parse_args()
    model = initialization(config, cache=opt.cache, is_train=is_train)
    model.fit()
    print(' ==> Training COMPLETE\n')

    # Test
    print(' ==> Testing %d START' % _time)
    is_train = False
    parser = argparse.ArgumentParser(description='Test')
    parser.add_argument('--batch_size', default='1', type=int, help='batch_size: batch size for parallel test. Default: 1')
    parser.add_argument('--cache', default=False, type=bool, help='cache: if set as TRUE all the test data will be loaded at once before the transforming start. Default: FALSE')
    opt = parser.parse_args()
    model = initialization(config, cache=opt.cache, is_train=is_train)
    best_iter, best_acc = 0, 0
    for iter in range(config['model']['save_iter'], config['model']['total_iter']+1, config['model']['save_iter']):
        print(' ==> Loading the model of iteration %d...' % iter)
        np.set_printoptions(precision=2, floatmode='fixed')
        model.load(iter)
        time = datetime.now()
        data = model.transform(opt.batch_size)
        acc = evaluation(data, config['data'])         
        print(acc[2, :, :, 0])
        print('Evaluation complete. Cost:', datetime.now() - time)
        print('***** Rank-1 (Include identical-view cases) *****')
        print('      NM: %.3f\t BG: %.3f\t CL: %.3f' % (np.mean(acc[0, :, :, 0]), np.mean(acc[1, :, :, 0]), np.mean(acc[2, :, :, 0])))
        print('***** Rank-1 (Exclude identical-view cases) *****')
        print('      NM: %.3f\t BG: %.3f\t CL: %.3f' % (de_diag(acc[0, :, :, 0]), de_diag(acc[1, :, :, 0]), de_diag(acc[2, :, :, 0])))
        print('***** Rank-1 of each angle (Exclude identical-view cases) *****')
        print('      NM:', de_diag(acc[0, :, :, 0], True))
        print('      BG:', de_diag(acc[1, :, :, 0], True))
        print('      CL:', de_diag(acc[2, :, :, 0], True))
        print('***** Rank-1 of CVPR19 GaitNet *****')
        for v in [54, 90, 126]:
            p, g1, g2 = int(v/18), int(v/18)-1, int(v/18)+1
            print('      CL: {} v.s.{}: {}\t {} v.s.{}: {}'.format(str(v).zfill(3), str(int(g1*18)).zfill(3), acc[2, p, g1, 0], str(v).zfill(3), str(int(g2*18)).zfill(3), acc[2, p, g2, 0]))
        ave_acc = (de_diag(acc[0, :, :, 0]) + de_diag(acc[1, :, :, 0]) + de_diag(acc[2, :, :, 0])) / 3
        if ave_acc > best_acc: best_iter, best_acc = iter, ave_acc
        print('***** best_iter: %d\t best_acc: %0.3f\t ave_acc: %0.3f' % (best_iter, best_acc, ave_acc))
    print(' ==> Testing FINISH\n')

    # Save
    print(' ==> Recoding')
    print(' ==> Loading the model of best iteration %d...' % best_iter)
    model.load(best_iter)
    time = datetime.now()
    np.set_printoptions(precision=2, floatmode='fixed')
    time = datetime.now()
    data = model.transform(opt.batch_size)
    data = model.transform(opt.batch_size)
    acc = evaluation(data, config['data'])         
    print(acc[2, :, :, 0])
    print(' ==> Evaluation complete. Cost:', datetime.now() - time)
    print('***** Rank-1 (Include identical-view cases) *****')
    print('      NM: %.3f\t BG: %.3f\t CL: %.3f' % (np.mean(acc[0, :, :, 0]), np.mean(acc[1, :, :, 0]), np.mean(acc[2, :, :, 0])))
    print('***** Rank-1 (Exclude identical-view cases) *****')
    print('      NM: %.3f\t BG: %.3f\t CL: %.3f' % (de_diag(acc[0, :, :, 0]), de_diag(acc[1, :, :, 0]), de_diag(acc[2, :, :, 0])))
    print('***** Rank-1 of each angle (Exclude identical-view cases) *****')
    print('      NM:', de_diag(acc[0, :, :, 0], True))
    print('      BG:', de_diag(acc[1, :, :, 0], True))
    print('      CL:', de_diag(acc[2, :, :, 0], True))
    print('***** Rank-1 of CVPR19 GaitNet *****')
    for v in [54, 90, 126]:
        p, g1, g2 = int(v/18), int(v/18)-1, int(v/18)+1
        print('      CL: {} v.s.{}: {}\t {} v.s.{}: {}'.format(str(v).zfill(3), str(int(g1*18)).zfill(3), acc[2, p, g1, 0], str(v).zfill(3), str(int(g2*18)).zfill(3), acc[2, p, g2, 0]))
    with open('RECORD', 'a') as fout:
        fout.write('model_name: {}\t batch_size: {}\t frame_num: {}\t best_iter: {}\n'.format(config['model']['model_name'], config['model']['batch_size'], config['model']['frame_num'], best_iter))
        fout.write('Rank-1 (Include identical-view cases): NM: %.3f\t BG: %.3f\t CL: %.3f\n' % (np.mean(acc[0, :, :, 0]), np.mean(acc[1, :, :, 0]), np.mean(acc[2, :, :, 0])))
        fout.write('Rank-1 (Exclude identical-view cases): NM: %.3f\t BG: %.3f\t CL: %.3f\n' % (de_diag(acc[0, :, :, 0]), de_diag(acc[1, :, :, 0]), de_diag(acc[2, :, :, 0])))
        fout.write('Rank-1 (Under CL walking condition):\n')      
        for v in [54, 90, 126]:
            p, g1, g2 = int(v/18), int(v/18)-1, int(v/18)+1
            fout.write('      %s v.s. %s: %.3f\t %s v.s. %s: %.3f\n' % (str(v).zfill(3), str(int(g1*18)).zfill(3), acc[2, p, g1, 0], str(v).zfill(3), str(int(g2*18)).zfill(3), acc[2, p, g2, 0]))
        #for i in range(acc.shape[0]):
            #if i == 0: fout.write('Rank-1 of each angle (Exclude identical-view cases): NM:\n')
            #elif i == 1: fout.write('Rank-1 of each angle (Exclude identical-view cases): BG:\n')
            #else: fout.write('Rank-1 of each angle (Exclude identical-view cases): CL:\n')
            #for v1 in range(acc.shape[1]):
                #for v2 in range(acc.shape[2]): fout.write('\t%0.3f' % acc[i, v1, v2, 0])
                #fout.write('\n')
        #fout.write('\n\n')			
    print(' ==> Recoding FINISH\n\n')
